# Supplementary material for: Engineering Saccharomyces Cerevisiae With Novel Functional Xylose Isomerases From Rumen Microbiota for Enhanced Biofuel Production
Source: Biotechnol J. 2025 Jun 9;20(6):e70050. doi: 10.1002/biot.70050 (PMC12149495; doi:10.1002/biot.70050)
Supplement: Supplementary file 2 — Supporting Information file 2: biot70050‐sup‐0002‐TableS7‐XI.xlsx [file BIOT-20-e70050-s001.xlsx]

## Sheet: Sheet1
Table Sx. Xylose Isomerase initial dataset description
ID | Source	Phylum (GTDB)	Functional in S. cerevisiae (yes|no)	Passed on composition test (yes|no)	Sequence ID	Database	Acession	Reference
XI09 Putative Bacilli bacterium	Bacillota	yes	yes	Ga0130079_103475882	JGI IMG/M	https://img.jgi.doe.gov/cgi-bin/m/main.cgi?section=MetaGeneDetail&page=metaGeneDetail&data_type=assembled&taxon_oid=3300009872&gene_oid=Ga0130079_103475882	this_work
XI10 Putative Acholeplasmatales bacterium	Bacillota	no	yes	Ga0247611_100079211	JGI IMG/M	https://img.jgi.doe.gov/cgi-bin/m/main.cgi?section=MetaGeneDetail&page=metaGeneDetail&data_type=assembled&taxon_oid=3300028591&gene_oid=Ga0247611_100079211	this_work
XI11 Putative Bacilli bacterium	Bacillota	yes	yes	Ga0247611_100177256	JGI IMG/M	https://img.jgi.doe.gov/cgi-bin/m/main.cgi?section=MetaGeneDetail&page=metaGeneDetail&data_type=assembled&taxon_oid=3300028591&gene_oid=Ga0247611_100177256	this_work
XI12 Putative Bacilli bacterium	Bacillota	yes	yes	Ga0247611_101075532	JGI IMG/M	https://img.jgi.doe.gov/cgi-bin/m/main.cgi?section=MetaGeneDetail&page=metaGeneDetail&data_type=assembled&taxon_oid=3300028591&gene_oid=Ga0247611_101075532	this_work
XI13 Putative Acholeplasmatales bacterium	Bacillota	yes	yes	Ga0247611_101479042	JGI IMG/M	https://img.jgi.doe.gov/cgi-bin/m/main.cgi?section=MetaGeneDetail&page=metaGeneDetail&data_type=assembled&taxon_oid=3300028591&gene_oid=Ga0247611_101479042	this_work
XI14 Putative Lachnospiraceae bacterium	Bacillota	no	yes	Ga0139311_1005863	JGI IMG/M	https://img.jgi.doe.gov/cgi-bin/m/main.cgi?section=MetaGeneDetail&page=metaGeneDetail&data_type=assembled&taxon_oid=3300010998&gene_oid=Ga0139311_10058632	this_work
XI15 Putative Clostridia bacterium	Bacillota	yes	yes	DRAFT_100138845	JGI IMG/M	https://img.jgi.doe.gov/cgi-bin/m/main.cgi?section=MetaGeneDetail&page=metaGeneDetail&data_type=assembled&taxon_oid=3300003523&gene_oid=DRAFT_100138845	this_work
Thermus thermophilus	NA	yes	no	BAA14301	NCBI	https://www.ncbi.nlm.nih.gov/protein/BAA14301	Walfridsson et al., 1996
Piromyces sp. E2	NA	yes	yes	CAB76571	NCBI	https://www.ncbi.nlm.nih.gov/protein/CAB76571.1?from=1&to=437&report=fasta	Kuyper et al., 2003
Orpinomyces sp. ukk1	NA	yes	yes	ACA65427	NCBI	https://www.ncbi.nlm.nih.gov/protein/ACA65427.1?from=1&to=437&report=fasta	Madhavan et al., 2009
Clostridium phytofermentans	Bacillota	yes	yes	BBG40462	NCBI	https://www.ncbi.nlm.nih.gov/protein/BBG40462.1?from=1&to=438&report=fasta	Seike et al., 2019
Soil – xym1 (unspecified)	NA	yes	yes	AEG75765	NCBI	https://www.ncbi.nlm.nih.gov/protein/AEG75765.1?from=1&to=443&report=fasta	Parachin and Gorwa-Grauslund, 2011
Soil – xym2 (unspecified)	NA	yes	yes	AEG75766	NCBI	https://www.ncbi.nlm.nih.gov/protein/AEG75766.1?from=1&to=442&report=fasta	Parachin and Gorwa-Grauslund, 2011
Bacteroides stercoris	Bacteroidota	yes	yes	AEK21499	NCBI	https://www.ncbi.nlm.nih.gov/protein/AEK21499.1?from=1&to=438&report=fasta	Ha et al., 2011
Ruminococcus flavefaciens	Bacillota	yes	yes	CAB51938	NCBI	https://www.ncbi.nlm.nih.gov/protein/CAB51938.1?from=1&to=438&report=fasta	Aeling et al., 2012
Prevotella ruminicola	Bacteroidota	yes	yes	AGL34957	NCBI	https://www.ncbi.nlm.nih.gov/protein/AGL34957.1?from=1&to=439&report=fasta	Hector et al., 2013
Burkholderia cenocepacia	Pseudomonadota	yes	no	CAR57287	NCBI	https://www.ncbi.nlm.nih.gov/protein/CAR57287.1?from=1&to=440&report=fasta	de Figueiredo Vilela et al., 2013
Clostridium cellulovorans	Bacillota	yes	yes	WP_010074860	NCBI	https://www.ncbi.nlm.nih.gov/protein/WP_010074860.1?from=1&to=439&report=fasta	Ota et al., 2013
Bacteroides vulgatus	Bacteroidota	yes	yes	ABR41556	NCBI	https://www.ncbi.nlm.nih.gov/protein/ABR41556.1?from=1&to=438&report=fasta	Peng et al., 2015
Bovine rumen uncultured microrganism	NA	yes	yes	AEL74969	NCBI	https://www.ncbi.nlm.nih.gov/protein/AEL74969.1?from=1&to=439&report=fasta	Hou et al., 2015
Sorangium cellulosum	Myxococcota	yes	yes	WP_020464968	NCBI	https://www.ncbi.nlm.nih.gov/protein/WP_020464968.1?from=1&to=443&report=fasta	Hou et al., 2015
Termite gut (unespecified)	NA	yes	yes	HV438106	NCBI	https://www.ncbi.nlm.nih.gov/nuccore/HV438106	Katahira et al., 2017
Bacteroides thetaiotaomicron VPI-5482	Bacteroidota	yes	yes	4XKM_A	NCBI	https://www.ncbi.nlm.nih.gov/protein/4XKM_A	Van Maris et al., 2007
Rhizobium radiobacter	Pseudomonadota	yes	yes	ACM27770	NCBI	https://www.ncbi.nlm.nih.gov/protein/ACM27770.1?from=1&to=436&report=fasta	Kim et al., 2012
Alistipes sp. HGB5	Bacteroidota	yes	yes	EFR57390	NCBI	https://www.ncbi.nlm.nih.gov/protein/EFR57390.1?from=1&to=437&report=fasta	Peng et al., 2015
Tannerella sp. 6_1_58FAA_CT1	Bacteroidota	yes	yes	EHL81684	NCBI	https://www.ncbi.nlm.nih.gov/protein/EHL81684.1?from=1&to=438&report=fasta	Peng et al., 2015
Paraprevotella xylaniphila YIT 11841	Bacteroidota	yes	yes	EGG54729	NCBI	https://www.ncbi.nlm.nih.gov/protein/EGG54729.1?from=1&to=438&report=fasta	Peng et al., 2015
Escherichia coli MS 175-1	Pseudomonadota	no	yes	EFJ65453	NCBI	https://www.ncbi.nlm.nih.gov/protein/EFJ65453.1?from=1&to=444&report=fasta	Briggs et al., 1984; Sarthy et al., 1987
Bacillus subtilis	Bacillota	no	yes	CAA26562	NCBI	https://www.ncbi.nlm.nih.gov/protein/CAA26562.1?from=1&to=440&report=fasta	Amore et al., 1989
Actinoplanes missouriensis	Actinomycetota	no	no	CAA34164	NCBI	https://www.ncbi.nlm.nih.gov/protein/CAA34164.1?from=1&to=394&report=fasta	Amore et al., 1989
Lactobacillus pentosus	Bacillota	no	yes	AAA25258	NCBI	https://www.ncbi.nlm.nih.gov/protein/AAA25258.1?from=1&to=449&report=fasta	Halborn, 1995
Thermoanaerobacterium thermosulfurigenes	Bacillota	no	yes	AAA23285	NCBI	https://www.ncbi.nlm.nih.gov/protein/AAA23285.1?from=1&to=439&report=fasta	Moes et al., 1996
Streptomyces rubiginosus	Actinomycetota	no	no	AAA26838	NCBI	https://www.ncbi.nlm.nih.gov/protein/AAA26838.1?from=1&to=388&report=fasta	Gárdonyi & Hahn-Hägerdal, 2003
Bifidobacterium longum MG1	Fusobacteriota	no	yes	AEK21500	NCBI	https://www.ncbi.nlm.nih.gov/protein/AEK21500.1?from=1&to=449&report=fasta	Ha et al., 2011
Bacillus licheniformis	Bacillota	no	yes	CAB02314	NCBI	https://www.ncbi.nlm.nih.gov/protein/CAB02314.1?from=1&to=448&report=fasta	Brat et al., 2009
Paraburkholderia xenovorans	Pseudomonadota	no	no	ABE33371	NCBI	https://www.ncbi.nlm.nih.gov/protein/ABE33371.1?from=1&to=440&report=fasta	Brat et al., 2009
Pseudomonas savastanoi pv. Phaseolicola	Pseudomonadota	no	yes	AAZ36203	NCBI	https://www.ncbi.nlm.nih.gov/protein/AAZ36203.1?from=1&to=438&report=fasta	Brat et al., 2009
Robiginitalea biformata HTCC2501	Fusobacteriota	no	yes	EAR16136	NCBI	https://www.ncbi.nlm.nih.gov/protein/EAR16136.1?from=1&to=441&report=fasta	Brat et al., 2009
Saccharophagus degradans	Pseudomonadota	no	yes	ABD81764	NCBI	https://www.ncbi.nlm.nih.gov/protein/ABD81764.1?from=1&to=443&report=fasta	Brat et al., 2009
Staphylococcus xylosus	Bacillota	no	yes	CAA40824	NCBI	https://www.ncbi.nlm.nih.gov/protein/CAA40824.1?from=1&to=439&report=fasta	Brat et al., 2009
Xanthomonas campestris pv. Campestris	Pseudomonadota	no	yes	CAP53675	NCBI	https://www.ncbi.nlm.nih.gov/protein/CAP53675.1?from=1&to=446&report=fasta	Brat et al., 2009
Salmonella enterica serovar Typhimurium	Pseudomonadota	no	yes	ACY90798	NCBI	https://www.ncbi.nlm.nih.gov/protein/ACY90798.1?from=1&to=440&report=fasta	Brat et al., 2009
Arabidopsis thaliana	Streptophyta	no	yes	AAM97134	NCBI	https://www.ncbi.nlm.nih.gov/protein/AAM97134.1?from=1&to=477&report=fasta	Brat et al., 2009
8054_2 xylA (uncultured bacterium)	Bacteroidetes	yes	yes	MT846924	NCBI	https://www.ncbi.nlm.nih.gov/nuccore/MT846924	Silva_2021-Nature
1362_6 xylA (uncultured bacterium)	Bacillota	no	yes	MT846925	NCBI	https://www.ncbi.nlm.nih.gov/nuccore/MT846925	Silva_2021-Nature
15405_2 xylA (uncultured bacterium)	Bacillota	no	yes	MT846926	NCBI	https://www.ncbi.nlm.nih.gov/nuccore/MT846926	Silva_2021-Nature
Acetanaerobacterium elongatum	Bacillota	yes	yes	WP_092638076	NCBI	https://www.ncbi.nlm.nih.gov/protein/WP_092638076	Chen et al. , 2023
Bacterium J10 (2018)	NA	yes	yes	RLT77382	NCBI	https://www.ncbi.nlm.nih.gov/protein/RLT77382	Chen et al. , 2023
Hallella seregens	Bacteroidota	yes	yes	WP_027952460	NCBI	https://www.ncbi.nlm.nih.gov/protein/WP_027952460	Chen et al. , 2023
Streptobacillus canis	Fusobacteriota	yes	yes	WP_156299687	NCBI	https://www.ncbi.nlm.nih.gov/protein/WP_156299687	Chen et al. , 2023
REFERENCES
Aeling, K. A. et al. Co-fermentation of xylose and cellobiose by an engineered Saccharomyces cerevisiae. J. Ind. Microbiol. Biotechnol. 39, 1597–1604 (2012).
Amore, R., Wilhelm, M. & Hollenberg, C. P. The fermentation of xylose — an analysis of the expression of Bacillus and Actinoplanes xylose isomerase genes in 9 yeast. Appl. Microbiol. Biotechnol. 30, 351–357 (1989).
Brat, D., Boles, E. & Wiedemann, B. Functional expression of a bacterial xylose isomerase in Saccharomyces cerevisiae. Appl. Environ. Microbiol. 75, 2304–2311 (2009).
Briggs, K. A., Lancashire, W. E. & Hartley, B. S. Molecular cloning, DNA structure and expression of the Escherichia coli D-xylose isomerase. EMBO J. 3, 611–616 (1984).
Chen, S. et al. ,Big data mining, rational modification, and ancestral sequence reconstruction inferred multiple xylose isomerases for biorefinery.Sci. Adv.9,eadd8835(2023).DOI:10.1126/sciadv.add8835
de Figueiredo Vilela, L. et al. Functional expression of Burkholderia cenocepacia xylose isomerase in yeast increases ethanol production from a glucose-xylose blend. Bioresour. Technol. 128, 792–796 (2013).
Gárdonyi, M. & Hahn-Hägerdal, B. The Streptomyces rubiginosus xylose isomerase is misfolded when expressed in Saccharomyces cerevisiae. Enzyme Microb. Technol. 32, 252–259 (2003).
Ha, S.-J., Kim, S. R., Choi, J.-H., Park, M. S. & Jin, Y.-S. Xylitol does not inhibit xylose fermentation by engineered Saccharomyces cerevisiae expressing xylA as severely as it inhibits xylose isomerase reaction in vitro. Appl. Microbiol. Biotechnol. 92, 77–84 (2011).
Hallborn, J. Metabolic engineering of saccharomyces cerevisiae: expression of genes involved in pentose metabolism. (Lund University, 1995).
Hector, R. E., Dien, B. S., Cotta, M. A. & Mertens, J. A. Growth and fermentation of D-xylose by Saccharomyces cerevisiae expressing a novel D-xylose isomerase originating from the bacterium Prevotella ruminicola TC2-24. Biotechnol. Biofuels 8 6, 84 (2013).
Hou, J. et al. Characterization and evolution of xylose isomerase screened from the bovine rumen metagenome in Saccharomyces cerevisiae. J. Biosci. Bioeng. 121, 160–165 (2015).
Katahira, S. et al. Screening and evolution of a novel protist xylose isomerase from the termite Reticulitermes speratus for efficient xylose fermentation in Saccharomyces cerevisiae. Biotechnol. Biofuels 10, 203 (2017).
Kim, D. M. et al. Reduction of PDC1 expression in S. cerevisiae with xylose isomerase on xylose medium. Bioprocess Biosyst. Eng. 35, 183–189 (2012).
Kuyper, M. et al. High-level functional expression of a fungal xylose isomerase: the key to efficient ethanolic fermentation of xylose by Saccharomyces cerevisiae? FEMS Yeast Res. 4, 69–78 (2003).
Madhavan, A. et al. Xylose isomerase from polycentric fungus Orpinomyces: gene sequencing, cloning, and expression in Saccharomyces cerevisiae for bioconversion of xylose to ethanol. Appl. Microbiol. Biotechnol. 82, 1067–1078 (2009).
Moes, C. J., Pretorius, I. S. & van Zyl, W. H. Cloning and expression of the Clostridium thermosulfurogenes D-xylose isomerase gene (xylA) in Saccharomyces cerevisiae. Biotechnol. Lett. 18, 269–274 (1996).
Ota, M. et al. Display of Clostridium cellulovorans xylose isomerase on the cell surface of Saccharomyces cerevisiae and its direct application to xylose fermentation. Biotechnol. Prog. 29, 346–351 (2013).
Parachin, N. S. & Gorwa-Grauslund, M. F. Isolation of xylose isomerases by sequence- and function-based screening from a soil metagenomic library. Biotechnol. Biofuels 4, 9 (2011).
Peng, B., Huang, S., Liu, T. & Geng, A. Bacterial xylose isomerases from the mammal gut Bacteroidetes cluster function in Saccharomyces cerevisiae for effective xylose fermentation. Microb. Cell Fact. 14, 70 (2015).
Sarthy, A. V. et al. Expression of the Escherichia coli xylose isomerase gene in Saccharomyces cerevisiae. Appl. Environ. Microbiol. 53, 1996–2000 (1987).
Seike, T. et al. Molecular evolutionary engineering of xylose isomerase to improve its catalytic activity and performance of micro-aerobic glucose/xylose cofermentation in Saccharomyces cerevisiae. Biotechnol. Biofuels 12, 139 (2019).
Silva, P.C., Ceja-Navarro, J.A., Azevedo, F. et al. A novel d-xylose isomerase from the gut of the wood feeding beetle Odontotaenius disjunctus efficiently expressed in Saccharomyces cerevisiae. Sci Rep 11, 4766 (2021). https://doi.org/10.1038/s41598-021-83937-z
Van Maris, A. J. A. et al. Development of efficient xylose fermentation in Saccharomyces cerevisiae: xylose isomerase as a key component. in Biofuels 179–204 (Springer, 2007).
Walfridsson, M. et al. Ethanolic fermentation of xylose with Saccharomyces cerevisiae harboring the Thermus thermophilus xylA gene, which expresses an active xylose (glucose) isomerase. Appl. Environ. Microbiol. 62, 4648–4651 (1996).
